# Supplementary material for: Whole-genome bisulfite sequencing reveals the function of DNA methylation in the allotransplantation immunity of pearl oysters
Source: Front Immunol. 2023 Oct 3;14:1247544. doi: 10.3389/fimmu.2023.1247544 (PMC10579932; doi:10.3389/fimmu.2023.1247544)
Supplement: Supplementary file 1 [file DataSheet_1.xlsx]

## Sheet: Sheet1
Average Methylevel of everyChr in each time points
Sample	Chr	C (%)	CG (%)	CHG (%)	CHH (%)	Sample	Chr	C (%)	CG (%)	CHG (%)	CHH (%)
Con	fakechr1	2.334	10.823	0.603	0.619	6 d	fakechr1	2.422	11.071	0.604	0.619
	fakechr2	2.171	9.838	0.582	0.604		fakechr2	2.282	10.218	0.59	0.608
	fakechr3	2.199	10.063	0.585	0.604		fakechr3	2.284	10.325	0.595	0.605
	fakechr4	2.358	10.777	0.594	0.61		fakechr4	2.461	11.105	0.603	0.609
	fakechr5	2.622	13.116	0.601	0.615		fakechr5	2.677	13.13	0.597	0.606
	fakechr6	2.785	13.997	0.619	0.627		fakechr6	2.849	14.062	0.621	0.623
	fakechr7	2.848	14.574	0.615	0.624		fakechr7	2.903	14.582	0.613	0.617
	fakechr8	2.847	14.308	0.603	0.616		fakechr8	2.88	14.168	0.597	0.604
	fakechr9	2.695	13.328	0.607	0.614		fakechr9	2.725	13.135	0.604	0.608
	fakechr10	3.077	16.52	0.633	0.636		fakechr10	3.124	16.45	0.634	0.629
	fakechr11	2.714	13.383	0.62	0.62		fakechr11	2.803	13.622	0.621	0.613
	fakechr12	2.645	12.804	0.607	0.615		fakechr12	2.731	13.004	0.609	0.613
	fakechr13	2.593	12.445	0.61	0.615		fakechr13	2.662	12.519	0.605	0.611
	fakechr14	2.386	11.04	0.597	0.601		fakechr14	2.485	11.35	0.603	0.601
	fakechr15	1.981	8.459	0.542	0.568		fakechr15	1.919	8.081	0.529	0.54
	WG	2.646	13.021	0.607	0.617		WG	2.714	13.119	0.608	0.612
6 h	fakechr1	2.078	9.791	0.709	0.722	12 d	fakechr1	2.286	10.669	0.612	0.627
	fakechr2	1.877	8.423	0.697	0.714		fakechr2	2.14	9.762	0.598	0.615
	fakechr3	1.955	8.982	0.697	0.713		fakechr3	2.184	10.096	0.596	0.61
	fakechr4	2.158	10.128	0.72	0.728		fakechr4	2.312	10.654	0.608	0.616
	fakechr5	2.379	12.344	0.734	0.738		fakechr5	2.569	12.987	0.611	0.618
	fakechr6	2.42	12.567	0.735	0.741		fakechr6	2.72	13.848	0.627	0.628
	fakechr7	2.5	13.311	0.737	0.741		fakechr7	2.762	14.277	0.624	0.625
	fakechr8	2.595	13.695	0.756	0.763		fakechr8	2.797	14.264	0.616	0.618
	fakechr9	2.484	13.027	0.74	0.746		fakechr9	2.65	13.278	0.619	0.618
	fakechr10	2.805	16.037	0.766	0.759		fakechr10	3.006	16.369	0.639	0.633
	fakechr11	2.474	12.71	0.749	0.749		fakechr11	2.661	13.249	0.633	0.626
	fakechr12	2.361	11.739	0.733	0.739		fakechr12	2.625	12.862	0.618	0.619
	fakechr13	2.319	11.479	0.732	0.735		fakechr13	2.501	12.049	0.616	0.62
	fakechr14	2.201	10.411	0.72	0.725		fakechr14	2.365	11.036	0.607	0.604
	fakechr15	2.045	9.392	0.646	0.685		fakechr15	1.976	8.462	0.543	0.568
	WG	2.381	12.15	0.734	0.739		WG	2.595	12.908	0.618	0.621
12 h	fakechr1	2.415	11.63	0.606	0.613	18 d	fakechr1	2.059	9.817	0.649	0.655
	fakechr2	2.259	10.694	0.586	0.602		fakechr2	1.953	9.125	0.635	0.652
	fakechr3	2.248	10.647	0.586	0.59		fakechr3	1.933	9.032	0.627	0.642
	fakechr4	2.445	11.6	0.601	0.604		fakechr4	2.077	9.784	0.646	0.654
	fakechr5	2.719	14.253	0.6	0.605		fakechr5	2.361	12.342	0.662	0.667
	fakechr6	2.851	14.92	0.619	0.617		fakechr6	2.375	12.355	0.679	0.679
	fakechr7	2.903	15.554	0.615	0.615		fakechr7	2.482	13.309	0.68	0.681
	fakechr8	2.989	16.003	0.614	0.612		fakechr8	2.712	14.91	0.636	0.645
	fakechr9	2.868	15.206	0.614	0.612		fakechr9	2.507	12.829	0.735	0.745
	fakechr10	3.16	17.896	0.635	0.626		fakechr10	2.717	15.453	0.695	0.689
	fakechr11	2.815	14.501	0.626	0.617		fakechr11	2.442	12.643	0.686	0.681
	fakechr12	2.737	13.837	0.609	0.606		fakechr12	2.338	11.756	0.671	0.671
	fakechr13	2.597	12.913	0.606	0.606		fakechr13	2.235	11.003	0.664	0.674
	fakechr14	2.481	11.885	0.595	0.593		fakechr14	2.113	10.056	0.654	0.655
	fakechr15	2.208	9.91	0.542	0.551		fakechr15	1.708	7.413	0.584	0.591
	WG	2.738	14.122	0.61	0.61		WG	2.37	12.211	0.668	0.672
1 d	fakechr1	2.284	10.821	0.5	0.519	30 d	fakechr1	2.298	11.042	0.641	0.644
	fakechr2	2.14	9.916	0.49	0.511		fakechr2	2.183	10.202	0.635	0.639
	fakechr3	2.165	10.125	0.495	0.512		fakechr3	2.139	10.06	0.62	0.627
	fakechr4	2.31	10.679	0.503	0.523		fakechr4	2.335	11.034	0.638	0.642
	fakechr5	2.592	13	0.512	0.529		fakechr5	2.655	13.863	0.651	0.654
	fakechr6	2.802	14.11	0.538	0.552		fakechr6	2.719	14.176	0.667	0.665
	fakechr7	2.842	14.52	0.529	0.545		fakechr7	2.797	14.915	0.661	0.661
	fakechr8	2.838	14.223	0.526	0.543		fakechr8	2.954	15.944	0.657	0.655
	fakechr9	2.701	13.398	0.523	0.537		fakechr9	2.82	15.06	0.667	0.662
	fakechr10	3.089	16.569	0.55	0.557		fakechr10	3.107	17.569	0.687	0.676
	fakechr11	2.716	13.428	0.539	0.542		fakechr11	2.74	14.083	0.674	0.664
	fakechr12	2.634	12.787	0.521	0.537		fakechr12	2.651	13.324	0.657	0.657
	fakechr13	2.552	12.198	0.521	0.538		fakechr13	2.565	12.773	0.648	0.652
	fakechr14	2.342	10.901	0.509	0.523		fakechr14	2.367	11.262	0.638	0.638
	fakechr15	2.052	9.06	0.451	0.472		fakechr15	2.058	9.281	0.56	0.575
	WG	2.628	12.986	0.521	0.535		WG	2.655	13.651	0.656	0.655
3 d	fakechr1	2.35	11.269	0.594	0.602
	fakechr2	2.202	10.245	0.582	0.6
	fakechr3	2.158	10.11	0.575	0.588
	fakechr4	2.397	11.248	0.595	0.61
	fakechr5	2.698	13.886	0.612	0.622
	fakechr6	2.81	14.396	0.624	0.638
	fakechr7	2.915	15.342	0.623	0.634
	fakechr8	3	15.693	0.639	0.644
	fakechr9	2.858	14.855	0.628	0.637
	fakechr10	3.215	17.857	0.652	0.653
	fakechr11	2.79	14.081	0.632	0.639
	fakechr12	2.757	13.67	0.617	0.632
	fakechr13	2.626	12.812	0.619	0.631
	fakechr14	2.426	11.436	0.593	0.605
	fakechr15	2.039	9.09	0.508	0.547
	WG	2.719	13.769	0.617	0.627
