# Supplementary material for: Whole-genome bisulfite sequencing reveals the function of DNA methylation in the allotransplantation immunity of pearl oysters
Source: Front Immunol. 2023 Oct 3;14:1247544. doi: 10.3389/fimmu.2023.1247544 (PMC10579932; doi:10.3389/fimmu.2023.1247544)
Supplement: Supplementary file 2 [file DataSheet_2.xlsx]

## Sheet: C
Average total Methylevel of Element in each time points
Sample	Different Genome Regions	Methylation level (%)
Con	CDS	3.206
	Down2k	2.853
	Up2k	2.722
	mRNA	4.362
	repeat	4.12
	CpGIsland	1.838
6 h	CDS	2.825
	Down2k	2.624
	Up2k	2.424
	mRNA	3.837
	repeat	3.752
	CpGIsland	1.702
12 h	CDS	3.282
	Down2k	2.937
	Up2k	2.754
	mRNA	4.322
	repeat	4.264
	CpGIsland	1.983
1 d	CDS	3.168
	Down2k	2.841
	Up2k	2.699
	mRNA	4.376
	repeat	4.031
	CpGIsland	1.831
3 d	CDS	3.537
	Down2k	2.973
	Up2k	2.755
	mRNA	4.397
	repeat	4.158
	CpGIsland	2.151
6 d	CDS	3.446
	Down2k	2.895
	Up2k	2.782
	mRNA	4.445
	repeat	4.099
	CpGIsland	1.874
12 d	CDS	3.174
	Down2k	2.818
	Up2k	2.66
	mRNA	4.243
	repeat	3.935
	CpGIsland	1.782
18 d	CDS	2.97
	Down2k	2.634
	Up2k	2.456
	mRNA	3.861
	repeat	3.914
	CpGIsland	1.629
30 d	CDS	3.263
	Down2k	2.909
	Up2k	2.711
	mRNA	4.272
	repeat	4.092
	CpGIsland	2.202

## Sheet: CG
Average CG type Methylevel of Element in each time points
Sample	Different Genome Regions	Methylation level (%)
Con	CDS	16.805
	Down2k	15.31
	Up2k	13.286
	mRNA	25.189
	repeat	17.872
	CpGIsland	4.914
6 h	CDS	14.737
	Down2k	15.155
	Up2k	12.138
	mRNA	24.24
	repeat	17.325
	CpGIsland	4.29
12 h	CDS	18.117
	Down2k	16.629
	Up2k	13.98
	mRNA	26.172
	repeat	19.229
	CpGIsland	5.391
1 d	CDS	16.678
	Down2k	15.118
	Up2k	13.162
	mRNA	25.029
	repeat	17.579
	CpGIsland	5.005
3 d	CDS	19.464
	Down2k	16.495
	Up2k	13.688
	mRNA	26.168
	repeat	18.662
	CpGIsland	5.936
6 d	CDS	17.77
	Down2k	15.173
	Up2k	13.368
	mRNA	25.086
	repeat	17.532
	CpGIsland	4.935
12 d	CDS	17.102
	Down2k	15.329
	Up2k	13.099
	mRNA	24.93
	repeat	17.291
	CpGIsland	4.687
18 d	CDS	15.624
	Down2k	15.312
	Up2k	12.485
	mRNA	24.352
	repeat	17.567
	CpGIsland	4.155
30 d	CDS	17.931
	Down2k	16.585
	Up2k	13.679
	mRNA	26.113
	repeat	18.637
	CpGIsland	6.063

## Sheet: CHG
Average CHG type Methylevel of Element in each time points
Sample	Different Genome Regions	Methylation level (%)
Con	CDS	0.69
	Down2k	0.614
	Up2k	0.593
	mRNA	0.741
	repeat	0.677
	CpGIsland	0.489
6 h	CDS	0.778
	Down2k	0.756
	Up2k	0.721
	mRNA	0.856
	repeat	0.801
	CpGIsland	0.606
12 h	CDS	0.699
	Down2k	0.623
	Up2k	0.591
	mRNA	0.736
	repeat	0.683
	CpGIsland	0.52
1 d	CDS	0.646
	Down2k	0.539
	Up2k	0.513
	mRNA	0.657
	repeat	0.576
	CpGIsland	0.414
3 d	CDS	0.699
	Down2k	0.64
	Up2k	0.606
	mRNA	0.753
	repeat	0.684
	CpGIsland	0.506
6 d	CDS	0.66
	Down2k	0.614
	Up2k	0.585
	mRNA	0.742
	repeat	0.681
	CpGIsland	0.509
12 d	CDS	0.694
	Down2k	0.625
	Up2k	0.596
	mRNA	0.749
	repeat	0.696
	CpGIsland	0.518
18 d	CDS	0.756
	Down2k	0.688
	Up2k	0.661
	mRNA	0.784
	repeat	0.789
	CpGIsland	0.557
30 d	CDS	0.693
	Down2k	0.672
	Up2k	0.637
	mRNA	0.79
	repeat	0.739
	CpGIsland	0.563

## Sheet: CHH
Average CHH type Methylevel of Element in each time points
Sample	Different Genome Regions	Methylation level (%)
Con	CDS	0.609
	Down2k	0.638
	Up2k	0.609
	mRNA	0.722
	repeat	0.62
	CpGIsland	0.521
6 h	CDS	0.723
	Down2k	0.775
	Up2k	0.738
	mRNA	0.826
	repeat	0.726
	CpGIsland	0.648
12 h	CDS	0.577
	Down2k	0.631
	Up2k	0.597
	mRNA	0.706
	repeat	0.621
	CpGIsland	0.552
1 d	CDS	0.523
	Down2k	0.565
	Up2k	0.535
	mRNA	0.64
	repeat	0.521
	CpGIsland	0.449
3 d	CDS	0.629
	Down2k	0.663
	Up2k	0.627
	mRNA	0.73
	repeat	0.603
	CpGIsland	0.543
6 d	CDS	0.55
	Down2k	0.63
	Up2k	0.604
	mRNA	0.715
	repeat	0.631
	CpGIsland	0.541
12 d	CDS	0.577
	Down2k	0.642
	Up2k	0.611
	mRNA	0.721
	repeat	0.633
	CpGIsland	0.554
18 d	CDS	0.659
	Down2k	0.701
	Up2k	0.667
	mRNA	0.753
	repeat	0.775
	CpGIsland	0.599
30 d	CDS	0.643
	Down2k	0.686
	Up2k	0.649
	mRNA	0.754
	repeat	0.647
	CpGIsland	0.599
