# Supplementary material for: Whole-genome bisulfite sequencing reveals the function of DNA methylation in the allotransplantation immunity of pearl oysters
Source: Front Immunol. 2023 Oct 3;14:1247544. doi: 10.3389/fimmu.2023.1247544 (PMC10579932; doi:10.3389/fimmu.2023.1247544)
Supplement: Supplementary file 3 [file DataSheet_3.xlsx]

## Sheet: Sheet1
DMR statistics between groups
sample	DMR number
	CG	CHG	CHH
Con vs 6 h	68788	8	3
Con vs 12 h	46112	3	0
Con vs 1 d	45277	3	0
Con vs 3 d	47660	6	0
Con vs 6 d	46336	8	1
Con vs 12 d	45920	8	1
Con vs 18 d	66928	6	1
Con vs 30 d	44351	8	0
