# Supplementary material for: Whole-genome bisulfite sequencing reveals the function of DNA methylation in the allotransplantation immunity of pearl oysters
Source: Front Immunol. 2023 Oct 3;14:1247544. doi: 10.3389/fimmu.2023.1247544 (PMC10579932; doi:10.3389/fimmu.2023.1247544)
Supplement: Supplementary file 4 [file DataSheet_4.xlsx]

## Sheet: Sheet1
DMG statistics between groups
sample	gene body methylation		promoter methylation
	increased	decreased	increased	decreased
Con vs 6 h	2487	5458	1224	2161
Con vs 12 h	2916	2944	1070	1133
Con vs 1 d	2851	3006	1075	1104
Con vs 3 d	2738	3304	1081	1213
Con vs 6 d	2939	3010	1216	1115
Con vs 12 d	2662	3139	996	1164
Con vs 18 d	2511	5204	1302	2027
Con vs 30 d	2579	3100	948	1198
