# Supplementary material for: Whole-genome bisulfite sequencing reveals the function of DNA methylation in the allotransplantation immunity of pearl oysters
Source: Front Immunol. 2023 Oct 3;14:1247544. doi: 10.3389/fimmu.2023.1247544 (PMC10579932; doi:10.3389/fimmu.2023.1247544)
Supplement: Supplementary file 6 [file DataSheet_6.xlsx]

## Sheet: Sheet1
Dual luciferase assay data
	OD value (Firefly luciferase activity A)	OD value (Renilla luciferase activity B)	A/B	Mean value	Relative activity
pGL3-basic-1	740	43920	0.0168488
pGL3-basic-2	870	56646.7	0.0153584	0.0166317
pGL3-basic-3	740	41836.7	0.0176878
pGL3-nAChR-1-1	22920	89263.3	0.256768		15.4385
pGL3-nAChR-1-2	23646.7	89673.3	0.263698		15.8552
pGL3-nAChR-1-3	21836.7	100523	0.21723		13.0612
pGL3-nAChR-2-1	27820	87380	0.318379		19.143
pGL3-nAChR-2-2	26943.3	80863.3	0.333196		20.0338
pGL3-nAChR-2-3	23583.3	73493.3	0.320891		19.294
	Mean value of relative activity	Standard deviation of relative activity
pGL3-nAChR-1	14.785	1.23069
pGL3-nAChR-2	19.4902	0.389276
